# Supplementary material for: FGF21 is required for protein restriction to extend lifespan and improve metabolic health in male mice
Source: Nat Commun. 2022 Apr 7;13:1897. doi: 10.1038/s41467-022-29499-8 (PMC8991228; doi:10.1038/s41467-022-29499-8)
Supplement: Supplementary file 3 — Source Data [file 41467_2022_29499_MOESM3_ESM.xlsx]

## Sheet: Figure 1
Figure 1B, C Lifespan Data										Figure 1D,E, F BW Change				Figure 1G,H Frailty Markers
ID	TRMT	Geno	Diet	Days	Months	Born	diet start	Died		Level	Least Sq Mean	Std Error			Alopecia	Coat Condition	Distended Abdomen	Kyphosis	Body Score	AVG
1	KO-Control	KO	CON	703	23.1123	2016-09-06	2016-12-12	2018-08-10		KO-Control,3	25.4923	0.762058		WTCON	0.166667	0.444444	0.777778	0.527778	0.611111	0.505556
2	KO-Control	KO	CON	755	24.8219	2016-09-06	2016-12-12	2018-10-01		KO-Control,6	33.3693	0.762058		WTLP	0.21875	0.34375	0.3125	0.40625	0.375	0.33125
3	KO-Control	KO	CON	871	28.6356	2016-09-06	2016-12-12	2019-01-25		KO-Control,9	38.4633	0.762058		KOCON	0.125	0.25	0.75	0.475	0.7	0.46
4	KO-Control	KO	CON	905	29.7534	2016-09-06	2016-12-12	2019-02-28		KO-Control,12	40.3557	0.762058		KOLP	0.388889	0.805556	0.194444	0.75	0.666667	0.561111
5	KO-Control	KO	CON	854	28.0767	2016-09-06	2016-12-12	2019-01-08		KO-Control,15	40.7608	0.770272
6	KO-Control	KO	CON	675	22.1918	2016-09-06	2016-12-12	2018-07-13		KO-Control,18	41.7649	0.787739
7	KO-Control	KO	CON	526	17.2931	2016-09-06	2016-12-12	2018-02-14		KO-Control,21	43.1996	0.797122
8	KO-Control	KO	CON	889	29.2274	2016-09-06	2016-12-12	2019-02-12		KO-Control,22	40.5623	0.841005
9	KO-Control	KO	CON	1010	33.2054	2016-09-11	2016-12-12	2019-06-18		KO-Control,24	34.4482	0.853972
10	KO-Control	KO	CON	969	31.8575	2016-09-11	2016-12-12	2019-05-08		KO-Control,26	33.2515	0.899478
11	KO-Control	KO	CON	442	14.5315	2016-09-11	2016-12-12	2017-11-27		KO-Control,28	31.3499	0.983377
12	KO-Control	KO	CON	968	31.8246	2016-09-11	2016-12-12	2019-05-07		KO-Control,30	29.8921	1.16625
13	KO-Control	KO	CON	991	32.5808	2016-09-11	2016-12-12	2019-05-30		KO-LP,3	25.477	0.762058
14	KO-Control	KO	CON	953	31.3315	2016-09-11	2016-12-12	2019-04-22		KO-LP,6	32.1897	0.762058
15	KO-Control	KO	CON	880	28.9315	2016-09-11	2016-12-12	2019-02-08		KO-LP,9	38.059	0.762058
16	KO-Control	KO	CON	908	29.852	2016-09-11	2016-12-12	2019-03-08		KO-LP,12	39.8232	0.770603
17	KO-Control	KO	CON	977	32.1205	2016-09-09	2016-12-12	2019-05-14		KO-LP,15	38.7392	0.770603
18	KO-Control	KO	CON	487	16.0109	2016-09-09	2016-12-12	2018-01-09		KO-LP,18	38.5409	0.807841
19	KO-Control	KO	CON	1055	34.6849	2016-09-09	2016-12-12	2019-07-31		KO-LP,21	36.488	0.855659
20	KO-Control	KO	CON	875	28.7671	2016-09-09	2016-12-12	2019-02-01		KO-LP,22	30.6675	0.963303
21	KO-Control	KO	CON	836	27.4849	2016-09-06	2016-12-12	2018-12-21		KO-LP,24	25.2077	0.988082
22	KO-Control	KO	CON	939	30.8712	2016-09-06	2016-12-12	2019-04-03		KO-LP,26	24.1328	1.12408
23	KO-Control	KO	CON	896	29.4575	2016-09-06	2016-12-12	2019-02-19		KO-LP,28	23.2475	1.30035
24	KO-Control	KO	CON	940	30.9041	2016-09-06	2016-12-12	2019-04-04		KO-LP,30	24.4598	2.28643
25	KO-Control	KO	CON	493	16.2082	2016-09-06	2016-12-12	2018-01-12		WT-Control,3	28.6227	0.762058
26	KO-Control	KO	CON	749	24.6246	2016-09-06	2016-12-12	2018-09-25		WT-Control,6	41.818	0.762058
27	KO-Control	KO	CON	493	16.2082	2016-09-06	2016-12-12	2018-01-12		WT-Control,9	47.7883	0.762058
28	KO-Control	KO	CON	965	31.726	2016-09-06	2016-12-12	2019-04-29		WT-Control,12	49.7183	0.779655
29	KO-Control	KO	CON	707	23.2438	2016-09-06	2016-12-12	2018-08-14		WT-Control,15	51.3805	0.779655
30	KO-Control	KO	CON	964	31.6931	2016-09-06	2016-12-12	2019-04-28		WT-Control,18	52.7207	0.798204
31	KO-LP	KO	LP	892	29.326	2016-09-06	2016-12-12	2019-02-15		WT-Control,21	52.9695	0.842697
32	KO-LP	KO	LP	846	27.8137	2016-09-06	2016-12-12	2018-12-31		WT-Control,22	50.8968	0.963425
33	KO-LP	KO	LP	574	18.8712	2016-09-06	2016-12-12	2018-04-03		WT-Control,24	42.7674	0.988201
34	KO-LP	KO	LP	542	17.8192	2016-09-06	2016-12-12	2018-03-02		WT-Control,26	39.5909	1.04701
35	KO-LP	KO	LP	594	19.5287	2016-09-06	2016-12-12	2018-04-23		WT-Control,28	35.5771	1.22952
36	KO-LP	KO	LP	665	21.863	2016-09-06	2016-12-12	2018-07-03		WT-Control,30	32.4212	1.50148
37	KO-LP	KO	LP	660	21.6986	2016-09-09	2016-12-12	2018-07-01		WT-LP,3	27.8177	0.762058
38	KO-LP	KO	LP	1001	32.9096	2016-09-09	2016-12-12	2019-06-07		WT-LP,6	31.001	0.762058
39	KO-LP	KO	LP	747	24.5589	2016-09-09	2016-12-12	2018-09-26		WT-LP,9	34.7623	0.762058
40	KO-LP	KO	LP	637	20.9424	2016-09-09	2016-12-12	2018-06-08		WT-LP,12	35.748	0.762058
41	KO-LP	KO	LP	727	23.9013	2016-09-07	2016-12-12	2018-09-04		WT-LP,15	35.0151	0.770272
42	KO-LP	KO	LP	688	22.6192	2016-09-07	2016-12-12	2018-07-27		WT-LP,18	36.244	0.817696
43	KO-LP	KO	LP	740	24.3287	2016-09-07	2016-12-12	2018-09-17		WT-LP,21	36.7514	0.842052
44	KO-LP	KO	LP	573	18.8383	2016-09-07	2016-12-12	2018-04-03		WT-LP,22	36.1852	0.901621
45	KO-LP	KO	LP	852	28.0109	2016-09-06	2016-12-12	2019-01-06		WT-LP,24	32.5472	0.939933
46	KO-LP	KO	LP	497	16.3397	2016-09-06	2016-12-12	2018-01-16		WT-LP,26	32.3022	0.939933
47	KO-LP	KO	LP	514	16.8986	2016-09-06	2016-12-12	2018-02-02		WT-LP,28	31.6087	0.986185
48	KO-LP	KO	LP	861	28.3068	2016-09-06	2016-12-12	2019-01-15		WT-LP,30	30.7046	1.04429
49	KO-LP	KO	LP	829	27.2548	2016-09-06	2016-12-12	2018-12-14
50	KO-LP	KO	LP	909	29.8849	2016-09-06	2016-12-12	2019-03-04
51	KO-LP	KO	LP	675	22.1918	2016-09-06	2016-12-12	2018-07-13
52	KO-LP	KO	LP	934	30.7068	2016-09-06	2016-12-12	2019-03-29
53	KO-LP	KO	LP	925	30.4109	2016-09-11	2016-12-12	2019-03-25
54	KO-LP	KO	LP	651	21.4027	2016-09-11	2016-12-12	2018-06-24
55	KO-LP	KO	LP	1040	34.1917	2016-09-11	2016-12-12	2019-07-18
56	KO-LP	KO	LP	761	25.0192	2016-09-11	2016-12-12	2018-10-12
57	KO-LP	KO	LP	880	28.9315	2016-09-11	2016-12-12	2019-02-08
58	KO-LP	KO	LP	828	27.2219	2016-09-11	2016-12-12	2018-12-18
59	KO-LP	KO	LP	887	29.1616	2016-09-11	2016-12-12	2019-02-15
60	KO-LP	KO	LP	864	28.4054	2016-09-11	2016-12-12	2019-01-23
61	WT-Control	WT	CON	702	23.0794	2016-09-13	2016-12-12	2018-08-16
62	WT-Control	WT	CON	742	24.3945	2016-09-13	2016-12-12	2018-09-25
63	WT-Control	WT	CON	834	27.4191	2016-09-13	2016-12-12	2018-12-26
64	WT-Control	WT	CON	1028	33.7972	2016-09-13	2016-12-12	2019-07-08
65	WT-Control	WT	CON	983	32.3178	2016-09-13	2016-12-12	2019-05-24
66	WT-Control	WT	CON	596	19.5945	2016-09-13	2016-12-12	2018-05-02
67	WT-Control	WT	CON	732	24.0657	2016-09-13	2016-12-12	2018-09-15
68	WT-Control	WT	CON	818	26.8931	2016-09-13	2016-12-12	2018-12-10
69	WT-Control	WT	CON	643	21.1397	2016-09-13	2016-12-12	2018-06-18
70	WT-Control	WT	CON	864	28.4054	2016-09-13	2016-12-12	2019-01-25
71	WT-Control	WT	CON	549	18.0493	2016-09-13	2016-12-12	2018-03-16
72	WT-Control	WT	CON	734	24.1315	2016-09-13	2016-12-12	2018-09-17
73	WT-Control	WT	CON	672	22.0931	2016-09-13	2016-12-12	2018-07-17
74	WT-Control	WT	CON	745	24.4931	2016-09-13	2016-12-12	2018-09-28
75	WT-Control	WT	CON	338	11.1123	2016-09-13	2016-12-12	2017-08-17
76	WT-Control	WT	CON	875	28.7671	2016-09-13	2016-12-12	2019-02-05
77	WT-Control	WT	CON	994	32.6794	2016-09-13	2016-12-12	2019-06-04
78	WT-Control	WT	CON	958	31.4959	2016-09-13	2016-12-12	2019-04-29
79	WT-Control	WT	CON	724	23.8027	2016-09-13	2016-12-12	2018-09-07
80	WT-Control	WT	CON	202	6.64109	2016-09-13	2016-12-12	2017-04-03
81	WT-Control	WT	CON	896	29.4575	2016-09-13	2016-12-12	2019-02-26
82	WT-Control	WT	CON	664	21.8301	2016-09-13	2016-12-12	2018-07-09
83	WT-Control	WT	CON	723	23.7698	2016-09-13	2016-12-12	2018-09-06
84	WT-Control	WT	CON	510	16.7671	2016-09-13	2016-12-12	2018-02-05
85	WT-Control	WT	CON	856	28.1424	2016-09-13	2016-12-12	2019-01-17
86	WT-Control	WT	CON	843	27.715	2016-09-13	2016-12-12	2019-01-04
87	WT-Control	WT	CON	909	29.8849	2016-09-13	2016-12-12	2019-03-11
88	WT-Control	WT	CON	342	11.2438	2016-09-13	2016-12-12	2017-08-21
89	WT-Control	WT	CON	927	30.4767	2016-09-13	2016-12-12	2019-03-29
90	WT-Control	WT	CON	861	28.3068	2016-09-13	2016-12-12	2019-01-22
91	WT-LP	WT	LP	743	24.4274	2016-09-13	2016-12-12	2018-09-26
92	WT-LP	WT	LP	699	22.9808	2016-09-13	2016-12-12	2018-08-13
93	WT-LP	WT	LP	673	22.126	2016-09-13	2016-12-12	2018-07-18
94	WT-LP	WT	LP	1031	33.8959	2016-09-13	2016-12-12	2019-07-11
95	WT-LP	WT	LP	864	28.4054	2016-09-13	2016-12-12	2019-01-25
96	WT-LP	WT	LP	1004	33.0082	2016-09-13	2016-12-12	2019-06-14
97	WT-LP	WT	LP	412	13.5452	2016-09-13	2016-12-12	2017-10-30
98	WT-LP	WT	LP	631	20.7452	2016-09-13	2016-12-12	2018-06-06
99	WT-LP	WT	LP	945	31.0685	2016-09-13	2016-12-12	2019-04-16
100	WT-LP	WT	LP	661	21.7315	2016-09-13	2016-12-12	2018-07-06
101	WT-LP	WT	LP	958	31.4959	2016-09-13	2016-12-12	2019-04-29
102	WT-LP	WT	LP	951	31.2657	2016-09-13	2016-12-12	2019-04-22
103	WT-LP	WT	LP	561	18.4438	2016-09-13	2016-12-12	2018-03-28
104	WT-LP	WT	LP	958	31.4959	2016-09-13	2016-12-12	2019-04-29
105	WT-LP	WT	LP	961	31.5945	2016-09-13	2016-12-12	2019-05-02
106	WT-LP	WT	LP	748	24.5918	2016-09-13	2016-12-12	2018-10-01
107	WT-LP	WT	LP	1015	33.3698	2016-09-13	2016-12-12	2019-06-25
108	WT-LP	WT	LP	486	15.9781	2016-09-13	2016-12-12	2018-01-12
109	WT-LP	WT	LP	619	20.3507	2016-09-13	2016-12-12	2018-05-25
110	WT-LP	WT	LP	556	18.2794	2016-09-13	2016-12-12	2018-03-23
111	WT-LP	WT	LP	1014	33.3369	2016-09-13	2016-12-12	2019-06-24
112	WT-LP	WT	LP	958	31.4959	2016-09-13	2016-12-12	2019-04-29
113	WT-LP	WT	LP	1048	34.4548	2016-09-13	2016-12-12	2019-07-28
114	WT-LP	WT	LP	1040	34.1917	2016-09-13	2016-12-12	2019-07-20
115	WT-LP	WT	LP	1032	33.9287	2016-09-13	2016-12-12	2019-07-12
116	WT-LP	WT	LP	785	25.8082	2016-09-13	2016-12-12	2018-11-07
117	WT-LP	WT	LP	483	15.8794	2016-09-13	2016-12-12	2018-01-09
118	WT-LP	WT	LP	1098	36.0986	2016-09-13	2016-12-12	2019-09-16
119	WT-LP	WT	LP	892	29.326	2016-09-13	2016-12-12	2019-02-22
120	WT-LP	WT	LP	868	28.537	2016-09-13	2016-12-12	2019-01-29

## Sheet: Figure 2
Figure 2B,C
Mean	3	6	9	12	15	18	21	22
WTCON	0	12.5942	17.72	18.6842	21.7992	21.835	21.373	18.618
WTLP	0	2.97667	6.39583	6.68917	8.56583	8.81583	6.581	5.784
KOCON	0	9.6275	15.1867	15.625	18.5183	18.1233	18.5057	17.4886
KOLP	0	7.64833	14.6192	14.28	17.5775	19.6208	15.9825	13.9375
SEM
WTCON	0	1.13548	1.4395	1.60259	1.54637	1.59019	2.76549	2.8709
WTLP	0	0.949125	1.66444	1.58791	1.61642	1.63037	1.72312	1.97381
KOCON	0	1.13627	1.25596	1.3634	1.7613	1.66298	1.36382	1.44848
KOLP	0	0.890158	0.967561	1.3583	1.16478	1.0391	2.15434	2.22621
Figure 2C, D, E F, G, H , I
Mean	Fat Gain	LeanGain	%BF	FI	EE (12)	EE (20)
WTCON	9.95	8.22	24.9565	3.14423	0.537513	0.610565
WTLP	4.18889	2.43333	17.2128	3.49012	0.6021	0.65902
KOCON	9.4375	7.0375	26.6175	2.52396	0.510708	0.507586
KOLP	7.3	5.9625	23.4918	2.47902	0.501452	0.515481
SEM
WTCON	1.31578	0.631776	2.1689	0.0466935	0.0174073	0.0131086
WTLP	1.38695	0.66595	2.28622	0.0466935	0.0181346	0.0142385
KOCON	1.47108	0.706347	2.42491	0.0466935	0.0144186	0.0142029
KOLP	1.47108	0.706347	2.42491	0.0466935	0.0143808	0.012753

## Sheet: Figure 3
Figure 3
Mean	Latency	RawGrip	Grip/BW	Loco	Amb
WT,CON	8.8	64.4814	1.35244	680.336	370.888
WT,LP	36.45	62.5357	1.84876	605.677	311.637
KO,CON	9.125	67.3196	1.54698	623.984	300.053
KO,LP	17.0714	48.9988	1.24174	571.355	281.562
SEM
WT,CON	4.44733	3.98269	0.130608	50.7981	33.3243
WT,LP	4.44733	3.98269	0.130608	50.7981	33.3243
KO,CON	4.97227	4.45278	0.146024	50.7981	33.3243
KO,LP	5.31558	4.45278	0.146024	50.7981	33.3243

## Sheet: Figure 4
Figure 4A, C, E, F - Glucose Curves									Figure 4B, D, F, H - Area Under the Curve							Figure 4I, J				Figure 4K, L
GTT10	0	15	30	45	60	120
WTCON	157.636	323.091	331.273	315.182	297.091	201.545			AUC	GTT10	ITT10	GTT18	ITT18			FBG	Insulin			Insulin Pos Area	Islet Fraction
WTLP	117.417	221.833	234.5	189.167	160.583	108.667			WTCON	33424.1	9476.3	25847.3	7866.17			166.417	1.66178			13891.1	1.2716
KOCON	174.167	354.333	354.333	350.667	315.167	193.167			WTLP	19845.2	5474.45	22207.8	4087.36			128.583	0.37203			9895.77	1.08101
KOLP	159.769	375.692	396.692	372.615	291.154	181.462			KOCON	34810.2	9239.33	29510.9	8226			183.667	1.46081			17529.8	2.31573
									KOLP	34376.4	7406.09	27524.8	5929.58			179.5	1.02799			14354.2	2.11268
WTCON	9.8371	25.7952	26.4328	20.9995	20.8268	21.2797
WTLP	7.92623	10.5836	13.9802	12.4065	13.915	7.75802			WTCON	2086.59	481.813	1445.78	449.973			8.231	0.172049			1157.92	0.147877
KOCON	12.2114	16.6198	28.7266	26.9771	28.2949	15.4679			WTLP	1197.42	251.406	1292.25	248.859			6.5545	0.0502377			861.838	0.136311
KOLP	10.6814	14.6897	17.111	28.271	10.4451	11.0009			KOCON	2322.21	919.137	1499.99	1052.96			15.2623	0.115858			1499.36	0.349236
									KOLP	1238.58	372.464	1269.43	583.992			11.1066	0.167629			1815.91	0.169052
ITT10	0	15	30	45	60	120
WTCON	100	88.7485	63.5689	69.7939	78.7972	83.0716
WTLP	100	53.7462	38.4983	35.3844	42.7223	50.0687
KOCON	100	85.9722	66.5401	68.9329	73.4347	80.459
KOLP	100	63.1683	47.0461	43.3331	49.2654	82.1666
WTCON	0	6.90291	5.47277	5.39728	6.75781	4.25308
WTLP	0	5.91706	2.99716	3.06351	3.90213	5.61368
KOCON	0	7.67397	6.5199	9.57533	11.3683	6.74528
KOLP	0	5.86891	2.94405	2.69977	4.04006	4.06673
GTT18	0	15	30	45	60	120
WTCON	166.417	289.583	269.833	235.5	229.5	150.909
WTLP	128.583	222.833	234.583	214.333	194.583	129
KOCON	183.667	316.222	295.111	255.444	250.222	177.25
KOLP	179.5	296.333	303.417	264	233.25	149.167
WTCON	8.231	16.7931	21.8469	11.9129	18.7699	9.41802
WTLP	6.5545	19.2337	20.4904	14.8815	12.6817	4.82732
KOCON	17.6234	22.688	19.9676	16.4487	17.7207	11.3794
KOLP	11.1066	11.2508	16.7189	11.9886	14.5029	7.4099
ITT18	0	15	30	45	60	120
WTCON	100	86.8347	68.6638	56.0617	55.2929	61.4002
WTLP	100	40.85	27.5343	27.551	23.6117	29.3276
KOCON	100	80.3473	65.4734	60.6785	61.256	69.3846
KOLP	100	65.9823	48.1002	44.6997	38.6083	50.5012
WTCON	0	4.74002	5.00436	5.68074	6.05841	5.64071
WTLP	0	3.35694	3.28952	4.18511	3.51366	4.79663
KOCON	0	6.61269	11.0849	12.8953	15.0055	8.69667
KOLP	0	5.31788	6.08635	6.2635	5.26288	4.14349

## Sheet: Figure 5
Figure 5
Mean	FGF21	Fgf21	Klb	Fgfr1	Asns	Phgdh	IGF1	Scd1	Srebp1	Fas	LiverWt	LiverTg	ALT	AST
WTCON	0.4688	1	1	1	1.00001	1.00008	86.8944	0.999999	1	1	6.0558	6.24364	428.967	40.989
WTLP	2.44442	2.81	0.993523	0.76686	35.1133	16.3192	55.085	0.512563	0.636715	0.601334	3.28981	4.60385	139.035	34.835
KOCON	0.00298125		1.02159	1.16112	0.85382	1.12408	149.608	1.21303	1.523	1.78122	4.64574	6.2975	199.543	38.2605
KOLP	0.0137813		1.19787	0.747658	89.8453	87.2397	98	0.49283	0.910078	0.565048	3.75329	6.24364	153.757	36.003
SEM
WTCON	0.0489015	0.5935	0.085392	0.148971	0.354516	0.191263	14.0064	0.189538	0.140656	0.17063	0.73818	0.378666	59.1416	2.03858
WTLP	0.17468	0.5935	0.08101	0.141326	5.20551	6.45726	6.0158	0.0468357	0.035911	0.0410359	0.177039	0.613528	7.57041	0.909446
KOCON	0.000218073		0.090572	0.158008	0.226994	0.493764	8.93478	0.0821882	0.129041	0.221682	0.47606	0.588737	22.2081	1.26185
KOLP	0.00920637		0.090572	0.158008	7.70825	13.9782	11.4723	0.0736635	0.0904673	0.114553	0.217624	0.378666	13.113	1.12523

## Sheet: Figure 6
Figure 6
	AdipoQ	Ucp1	Cidea	Srebp1	Acc1	Fas	Scd1	Pparg	Ppara	Pgc1a	Ucp-1	Cidea	Dio2	Pgc1a	Prdm16	Adgre	Cd68	Arg1	Itgam	IL1b	IL6
WTCON	12.4442	1	1	1	1	1	1	1	1	1	1	1	1	1	1	1	1	0.998	1.001	1	1
WTLP	17.1528	38.15	9.73	1.7	3.97	4.82	1.24	0.903	3.1	1.75	0.876	0.841	0.545	0.547	0.723	0.279	0.207	0.101	0.441	0.931	0.65
KOCON	12.4877	0.2	0.78	0.57	0.47	0.68	0.4	0.809	0.57	0.85	1.137	0.995	0.781	1.136	1.347	0.757	0.891	0.353	0.453	0.987	0.718
KOLP	14.5497	0.21	0.64	0.8	0.48	0.5	0.26	0.607	0.83	0.72	1.152	0.949	0.321	0.748	1.391	0.757	1.107	0.543	0.244	0.926	0.504
WTCON	0.292737	5.22	1.42	0.16	0.41	0.55	0.12	0.10397	0.34	0.17	0.114857	0.091137	0.249231	0.127587	0.131514	0.1	0.166	0.193	0.113	0.188	0.16
WTLP	0.404432	5.5	1.49	0.17	0.43	0.58	0.12	0.10397	0.36	0.18	0.05625	0.113679	0.206031	0.063428	0.127847	0.095	0.158	0.183	0.107	0.178	0.151
KOCON	0.399364	5.83	1.59	0.18	0.46	0.62	0.13	0.116	0.38	0.19	0.106185	0.056261	0.166699	0.158479	0.173464	0.1	0.166	0.193	0.113	0.188	0.16
KOLP	0.497424	5.83	1.59	0.18	0.46	0.62	0.13	0.116	0.38	0.19	0.122494	0.08906	0.028759	0.045161	0.145013	0.1	0.188	0.219	0.128	0.213	0.181

## Sheet: Figure 7
Figure 7 BW Gain							Figure 7D through K
	12	13	14	15	16		FinalBWGain	FatGain	LeanGain	%BF	FoodIntake	GTTAUC	FBG	Insulin
WTCON	0	0.855833	3.6825	5.65273	6.16091		5.5825	9.9	22.9	23.7199	2.38627	30008.6	106.875	1.84545
WTLP	0	-2.80818	0.464545	0.515	0.635		0.635	3.95	21.6125	11.9964	3.43307	23482.6	83.2727	0.42
KOCON	0	4.94545	8.82	11.8863	13.7586		14.9571	18.2667	30.8167	31.3358	2.18292	49777.8	133.273	2.45
KOLP	0	1.71364	2.38417	6.552	8.723		11.4473	12.8818	26.0091	24.2377	3.85241	31236.5	117.273	0.87
WTCON	0	0.857545	0.77497	0.955076	1.02672		1.13704	0.895172	0.60208	1.42157	0.068417	1764.75	4.69913	0.16801
WTLP	0	0.570085	0.348072	0.601024	0.735954		0.735954	0.328053	0.160681	0.796701	0.0597135	1122.9	2.44639	0.0649786
KOCON	0	0.706933	0.891277	1.37846	1.12237		2.20846	0.330488	0.489018	0.360153	0.114694	1430.05	7.65625	0.252817
KOLP	0	0.450045	1.19693	1.66323	1.82059		2.13654	1.35627	0.673604	2.13384	0.242611	1761.49	4.55904	0.0933433

## Sheet: Figure 8
Figure 8
	FGF21	AdipoQ	LiverTg	Asns	Phgdh	Fgf21	Klb	Fgfr1	Scd1	Srebp1	Fas	Ucp1	Cidea	Srebp1	Acc1	Fas	Scd1	Pparg	Ppara	Pgc1a
CON	0.287273	9.42454	5.43267	1.00056	0.666515	1.00002	1.00005	1.00001	1	1	0.999995	0.998359	1.00124	1.00006	0.999948	1.00033	1.00059	1.00028	0.997894	0.999731
LP	1.046	11.6595	5.14025	17.7759	18.7445	2.78984	1.52903	0.575383	0.236496	0.57833	0.20943	2066.81	8.28354	1.1204	2.30235	1.55902	2.01424	0.90646	3.42276	1.13846
HFCON	0.616	7.64017	10.1672	1.50163	0.944893	1.06824	0.782296	0.654559	0.425893	0.658818	0.335311	7.12804	0.820516	0.889172	0.60474	0.792612	0.848339	0.832729	0.809088	0.746039
HFLP	1.81111	9.05335	6.82783	14.807	12.3801	5.85027	0.882094	0.413828	0.0395203	0.424818	0.137358	67.8139	1.00057	0.974212	0.702987	0.503234	1.40432	0.918475	1.10286	0.687565
CON	0.0629032	0.614934	0.618846	0.279571	0.189705	0.166722	0.0610699	0.153914	0.200979	0.156187	0.210558	0.215069	0.187883	0.0928849	0.180085	0.19757	0.0837803	0.104116	0.0917295	0.147871
LP	0.248246	0.303073	0.553612	3.85661	6.62067	0.829091	0.168846	0.0790914	0.0343001	0.0795392	0.0373322	730.754	2.60334	0.116331	0.503038	0.446446	0.30071	0.107681	0.900858	0.117144
HFCON	0.123467	0.517709	0.844778	0.763425	0.195005	0.150574	0.100132	0.0744277	0.0612435	0.0749119	0.0581581	1.18349	0.0848557	0.0710342	0.053421	0.101296	0.127252	0.0700093	0.0681829	0.158919
HFLP	0.231244	0.345181	0.529754	3.50041	4.70659	0.976094	0.0497042	0.0188544	0.00618892	0.0238001	0.012433	40.2	0.333574	0.091272	0.125456	0.066557	0.134218	0.0803622	0.194269	0.106873
